# Supplementary material for: Myocardial Involvement Detected Using Cardiac Magnetic Resonance Imaging in Patients with Systemic Sclerosis: A Prospective Observational Study
Source: J Clin Med. 2021 Nov 18;10(22):5364. doi: 10.3390/jcm10225364 (PMC8620356; doi:10.3390/jcm10225364)
Supplement: Supplementary file 1 [file jcm-10-05364-s001.zip]

Archive with 1 entries (1 files):
- jcm-1444759-supplementary.pdf
